# Supplementary material for: One-Pot Synthesis of Lamellar Fe-Cu Bimetal-Decorated Reduced Graphene Oxide and Its Enhanced Removal of Cr(VI) from Water
Source: Nanomaterials (Basel). 2023 Oct 11;13(20):2745. doi: 10.3390/nano13202745 (PMC10608891; doi:10.3390/nano13202745)
Supplement: Supplementary file 1 [file nanomaterials-13-02745-s001.zip]

Archive with 1 entries (1 files):
- nanomaterials-2600944-supplementary.pdf
